# Supplementary material for: Preparation of Polyimide/Ionic Liquid Hybrid Membrane for CO2/CH4 Separation
Source: Polymers (Basel). 2024 Jan 31;16(3):393. doi: 10.3390/polym16030393 (PMC10856979; doi:10.3390/polym16030393)
Supplement: Supplementary file 1 [file polymers-16-00393-s001.zip]

Archive with 1 entries (1 files):
- polymers-2651261-supplementary.pdf
